# Supplementary material for: Microsatellite loci discovery from next-generation sequencing data and loci characterization in the epizoic barnacle Chelonibia testudinaria (Linnaeus, 1758)
Source: PeerJ. 2016 May 17;4:e2019. doi: 10.7717/peerj.2019 (PMC4878368; doi:10.7717/peerj.2019)
Supplement: Supplemental Information 1 [file peerj-04-2019-s001.csv]

ID "Date" "Ctest7" "Ctest9" "Ctest10" "Ctest11" "Ctest12" "Ctest16" "Ctest18" "Ctest31" "Ctest32" "Ctest36" "Ctest47"
SAP12-01-01 "04/21/2012" 226294 404404 266270 140226 398398 355363 460475 292304 444464 NA 275280
SAP12-02-01 "04/21/2012" NA 424432 266274 230242 NA 363363 NA 304304 316464 364364 280280
SAP12-03-01 "04/21/2012" 238242 420420 270270 202252 388408 355363 460470 300300 316464 NA 270295
SAP12-04-01 "06/01/2012" 226302 404428 268270 244256 390408 363363 470470 300300 316320 368368 275280
SAP12-07-01 "06/02/2012" NA 404412 NA 202238 390390 363363 470480 300304 316464 NA 275285
SAP12-08-01 "06/02/2012" 218226 428432 266266 238254 408474 363363 460470 296312 464464 408432 280280
SAP12-09-01 "06/02/2012" 226226 424424 274278 NA 390390 NA 465470 300304 NA 392392 280295
SAP12-10-01 "06/02/2012" 218298 404424 266268 238262 392428 359359 465470 300304 316464 360440 275280
SAP13-09-01 "05/24/2013" 226294 408428 266270 176276 412474 363363 460460 300304 316464 364364 275295
SAP13-16-01 "05/24/2013" NA 404404 266274 226244 410410 363363 NA 300304 464464 360416 280325
SAP13-18-01 "05/24/2013" 226226 404412 NA 202222 NA NA NA 304304 NA NA NA
SAP13-21-01 "05/24/2013" 246290 404428 266266 NA 390416 363363 460485 312312 316316 408408 270275
SAP13-23-01 "05/24/2013" 286286 NA 266274 206248 420474 355355 470475 300300 316464 388524 275295
SAP13-24-01 "05/24/2013" 226286 404424 266270 198240 414414 355363 470470 300304 316316 380380 275275
SAP13-25-01 "05/24/2013" 262262 404404 NA 202202 NA NA NA NA NA NA NA
SAP13-41-01 "06/21/2013" 226226 404404 266268 240248 402402 359363 480485 324336 316316 368368 275280
SAP13-42-01 "06/21/2013" 226246 424428 268276 240244 470470 363363 465485 300304 316320 464464 325385
SAP13-46-02 "06/21/2013" 226226 NA NA NA NA NA NA NA NA NA NA
SAP13-52-01 "05/24/2013" 226246 388404 266270 198236 390422 363363 460465 304312 464464 344440 280325
SAP13-53-01 "05/24/2013" NA 404424 270270 238240 390394 363363 470470 304312 316316 368368 280280
SAP14-02-01 "05/01/2014" NA NA NA 240250 NA NA NA NA 316316 NA NA
SAP14-03-01 "05/01/2014" 226226 404424 266266 182228 388476 363363 460470 300304 316464 368384 275275
SAP14-04-01 "05/01/2014" NA 404404 268276 234252 NA 355363 NA 304304 316464 368368 280295
SAP14-05-01 "05/01/2014" 286286 404428 266268 234240 390410 363363 470470 304304 316316 368368 255280
SAP14-06-01 "05/01/2014" 286286 420420 266272 202244 390404 363363 450485 304304 316464 380380 275280
SAP14-07-01 "05/01/2014" 226302 404428 272272 202312 402430 355363 NA 300304 464464 384420 280280
SAP14-08-01 "05/01/2014" NA NA NA 318318 NA 363363 NA 300304 NA 364460 280280
SAP14-09-01 "05/01/2014" 226234 NA NA NA 396470 NA 460470 300304 NA NA 280295
SAP14-10-01 "05/01/2014" NA NA NA 202242 NA 355363 475475 304304 316464 384384 265275
SAP14-11-01 "05/01/2014" 226226 404424 270270 214238 390418 355363 485485 300304 316464 336468 260275
SAP14-12-01 "05/01/2014" 298298 NA 266270 240254 388412 363363 460475 NA 316464 368368 275295
SAP14-13-01 "05/01/2014" 314314 404404 266268 182244 402426 363363 460460 300300 316464 368368 280280
SAP14-14-01 "05/01/2014" 230230 404424 268268 206252 390402 363363 465485 312312 316316 368400 280280
SAP14-15-01 "05/01/2014" 222226 404404 268268 248260 390410 355363 460470 312312 316464 380380 280280
SAP14-16-01 "05/01/2014" 226290 412424 268274 248248 392408 363367 460480 NA 316316 380380 280280
SAP14-17-01 "05/01/2014" 246286 NA 270276 226242 388412 363363 460460 312312 316316 372384 280280
SAP14-18-01 "05/01/2014" 234246 412424 266274 202202 388470 355363 460470 300304 316316 368388 280295
SAP14-19-01 "05/01/2014" 206226 404428 268268 244248 390402 355363 460470 300304 316464 352392 275280
SAP14-22-01 "05/01/2014" 310310 404404 266266 234238 392392 NA 470470 304304 NA 420452 280280
SAP14-23-01 "05/01/2014" 226310 424432 266276 230276 396404 355363 460460 300308 316316 344380 280280
SAP14-25-01 "05/01/2014" 226266 404404 266266 202240 392412 363363 480480 304304 316464 376376 275280
SAP14-26-01 "05/01/2014" 246246 404404 264268 240240 424424 363363 450450 NA 316464 NA NA
Pac_Ctest_10 "11/09/2012" 282314 408424 260260 NA 364364 363367 450475 304304 316316 408436 185280
Pac_Ctest_12 "11/09/2012" NA 424456 274274 206206 362362 367367 440440 304304 316316 468468 170170
Pac_Ctest_20 "11/09/2012" 282314 424456 274344 NA 364364 355363 475475 304304 316316 468468 170170
Pac_Ctest_18 "11/09/2012" NA 408424 260260 NA 364368 367367 455455 304304 316316 408408 185280
Pac_Ctest_03 "11/09/2012" 282314 420420 274318 NA 364368 NA 460460 NA 316316 356464 230290
Pac_Ctest_15 "11/09/2012" 186250 420424 270278 136136 364374 363367 460475 NA 316316 NA NA
Pac_Ctest_22 "11/09/2012" 282314 420456 NA NA 362362 351351 450450 224304 316316 440440 240260
Pac_Ctest_13 "11/09/2012" 282314 420420 274274 NA 364368 355363 445445 NA 316316 NA NA
Pac_Ctest_19 "11/09/2012" NA 424428 NA 160160 354354 367367 440440 NA 316316 NA 140145
Pac_Ctest_23 "11/09/2012" NA 420424 270278 164206 364368 367375 460460 NA 316316 NA NA
Pac_Ctest_04 "11/09/2012" 282314 412420 270284 NA 364364 NA 455480 NA 316316 NA NA
Pac_Ctest_11 "11/09/2012" NA 424428 NA NA 364364 367367 450455 NA 316316 NA 140145
Pac_Ctest_21 "11/09/2012" NA 424424 274274 NA 362362 351367 450450 NA 316316 NA NA
Pac_Ctest_02 "11/09/2012" NA 420420 276276 NA NA NA NA 304304 312312 NA 250285
Pac_Ctest_05 "11/09/2012" NA 408420 NA NA 364368 363367 475475 NA 316316 NA NA
Pac_Ctest_06 "11/09/2012" NA 420424 NA NA 364364 NA 450450 304304 NA 348440 145340
Pac_Ctest_07 "11/09/2012" NA 420424 NA NA 364364 NA 460460 NA NA 384464 145260
Pac_Ctest_09 "11/09/2012" NA NA NA 236236 364364 363367 445445 NA 316316 NA NA
Pac_Ctest_14 "11/09/2012" NA 420456 268270 NA NA NA NA 224304 NA NA 260290
Pac_Ctest_01 "11/09/2012" NA 420420 NA NA NA NA NA NA 308308 NA NA
Pac_Ctest_16 "11/09/2012" 282314 NA NA NA 364364 NA 455460 NA NA NA NA
Pac_Ctest_17 "11/09/2012" NA NA NA NA NA 367367 NA NA 316316 NA NA
Pac_Ctest_24 "11/09/2012" NA NA NA NA NA NA NA NA 312312 NA NA
