# Supplementary material for: Microsatellite loci discovery from next-generation sequencing data and loci characterization in the epizoic barnacle Chelonibia testudinaria (Linnaeus, 1758)
Source: PeerJ. 2016 May 17;4:e2019. doi: 10.7717/peerj.2019 (PMC4878368; doi:10.7717/peerj.2019)
Supplement: Supplemental Information 2 [file peerj-04-2019-s002.txt]

Microsat Type	monomer length	total loci	loci w/ primers	reads with loci	total bases	extended	extended w/ primers	spanning	spanning w/ primers
TTCTGC	6	150	3	126	3510	7	0	3	0
ATGCCT	6	140	12	116	3348	1	0	0	0
ATCAG	6	4145	216	2826	78770	97	9	63	3
TTGTC	6	1135	81	1000	24630	38	1	19	0
AGTTT	6	959	47	899	15830	21	2	13	1
AT	6	197267	7835	169910	5178272	16191	1423	11882	624
ATTGG	6	1118	64	1025	18595	32	7	17	3
AGCGGT	6	54	0	46	1020	0	0	0	0
ATTTT	6	4956	342	4903	77755	59	8	39	3
ACCGG	6	1320	89	1004	31135	55	5	27	1
ACGGAG	6	2715	122	2048	135900	203	19	41	3
TCCTGG	6	757	63	416	15972	16	1	5	0
TCTCC	6	2795	158	2229	56665	78	7	54	1
ATTTAC	6	186	17	186	3492	3	2	1	1
AAGACT	6	149	10	141	3102	1	0	1	0
ACGTTG	6	10	0	10	192	0	0	0	0
ATTTCT	6	204	10	198	4164	3	0	2	0
ATCG	6	81	0	81	2780	7	0	3	0
TCGTGC	6	104	2	73	2568	3	0	0	0
AGGGT	6	544	12	488	9740	24	0	10	0
AATGC	6	2585	191	2521	44950	39	8	20	4
TTCCTC	6	413	15	371	12306	12	0	5	0
ATGCT	6	1439	116	1206	28370	42	2	32	0
TCCGGG	6	122	4	120	2934	3	1	1	0
ATAGTG	6	421	16	345	10230	12	0	3	0
ACCGCG	6	66	2	66	1698	1	0	0	0
ATTCCC	6	90	4	88	2124	4	0	1	0
ATCGCG	6	2	0	2	48	2	0	1	0
ATC	6	35849	2031	31314	1342737	2256	211	1119	62
AACCTC	6	68	8	64	1236	1	0	0	0
AAC	6	9277	611	8510	239589	303	27	153	9
AGTGT	6	2394	152	1771	46445	64	7	65	3
AAAAC	6	8310	604	8068	133815	130	14	73	5
TTGGC	6	399	28	322	7325	9	0	2	0
ACGTCT	6	104	10	104	1914	0	0	0	0
ACTTCC	6	66	4	60	1488	1	0	0	0
AACG	6	1228	58	1052	53740	86	10	33	3
TCTGGG	6	347	19	279	10542	17	3	8	1
ATGTC	6	3426	214	2751	62825	52	1	53	0
ATACGT	6	104	6	102	2160	2	0	0	0
ATCCTG	6	173	8	171	3576	2	0	1	0
ACCGAG	6	535	31	449	16146	25	1	11	0
AGCCTC	6	242	13	196	9858	10	0	1	0
TGGGGG	6	292	22	286	5424	16	1	6	0
ATTCGC	6	32	4	32	600	2	0	1	0
ATAGT	6	1225	65	962	28185	43	3	44	0
ACTAGT	6	30	2	30	624	0	0	0	0
CGCGG	6	3822	219	3809	60275	27	0	15	0
AGGTTC	6	98	7	96	1896	2	0	0	0
AAAACC	6	272	19	270	5004	0	0	0	0
ACCCC	6	935	59	927	14425	21	2	12	1
TCGGCC	6	21	0	21	378	0	0	0	0
TTCGGC	6	60	2	60	1266	0	0	0	0
ACTCAG	6	431	30	333	9858	4	0	0	0
ATAGTT	6	166	10	156	3390	8	0	1	0
ACCTCT	6	186	13	183	4428	4	0	1	0
AGGTG	6	4004	315	3237	84160	124	10	59	5
AAGTGC	6	95	13	93	2250	3	0	1	0
ACGTCG	6	32	2	32	576	1	1	0	0
TTCC	6	333	14	282	13928	19	2	5	0
AATTGT	6	276	13	272	5328	5	0	2	0
CCGGCG	6	254	17	252	4584	0	0	0	0
TTTGTG	6	1534	87	1437	35196	39	6	12	2
ATGACG	6	1470	104	1133	44118	68	5	21	1
AACTT	6	943	49	889	16400	14	1	6	0
TCCGTG	6	793	63	656	23094	30	7	12	2
ACACCG	6	1629	78	1272	43512	65	6	34	1
ACGGT	6	1713	115	1074	39225	81	6	76	3
AAGGTT	6	72	4	72	1632	1	0	0	0
TGGGCG	6	168	10	166	4458	10	1	4	0
CCGCGG	6	76	2	76	1368	0	0	0	0
ACCTAG	6	20	2	20	420	0	0	1	0
AATCAG	6	827	82	817	17508	20	3	5	1
AAATTT	6	74	6	74	1404	2	0	1	0
AACTAC	6	205	5	173	3936	3	0	1	0
TCCCGG	6	361	20	307	9360	10	1	4	0
TTCGGG	6	69	2	60	1464	2	0	0	0
ATGGGG	6	103	14	101	1926	3	0	1	0
ATGTAG	6	295	11	261	8220	8	0	1	0
TTGTCC	6	75	6	69	1806	1	0	0	0
AGCCGT	6	128	8	112	3792	5	0	1	0
AAACCC	6	92	2	90	1914	0	0	0	0
ATATAC	6	2433	74	2092	64554	84	3	26	0
AAAGGC	6	117	16	106	3246	8	2	2	1
ATCTC	6	1167	100	980	25085	47	4	30	2
ATAGG	6	1199	65	1013	32310	72	3	36	1
ACCTT	6	1223	111	880	25340	36	9	23	4
AAATAC	6	1942	173	1886	41646	44	2	12	1
ATCCG	6	286	18	263	8060	17	2	13	1
TGTGC	6	9594	682	6097	242785	436	44	370	14
TCCGCG	6	28	1	28	504	0	0	0	0
TCCGC	6	512	39	410	7785	1	0	0	0
ACGTTC	6	72	2	72	1476	0	0	0	0
ACACTG	6	2979	214	1995	65826	71	9	38	2
AAGGGC	6	48	11	38	1020	0	0	0	0
ATACCT	6	194	8	160	5580	9	0	3	0
ATCGAC	6	287	19	241	6798	1	0	0	0
ATGTGT	6	5142	137	4153	203634	258	13	83	2
ACGCCG	6	359	24	353	7620	4	0	1	0
TTGGCC	6	4	0	4	72	0	0	0	0
TGCGG	6	1151	47	976	30480	64	7	49	2
TTTCGG	6	60	0	52	1212	0	0	0	0
AGCGCC	6	115	6	107	2418	1	0	0	0
ACTGAG	6	723	39	543	19542	17	1	5	0
AGTGGT	6	662	44	496	16302	11	0	2	0
ATGGAG	6	782	29	553	26550	24	1	13	0
TCTGGC	6	482	26	417	17664	28	0	11	0
ATGTGG	6	500	34	399	10944	10	0	2	0
AGGGCC	6	42	2	42	1320	0	0	0	0
ACTGCC	6	771	51	575	18318	15	3	5	1
AATAGG	6	109	10	109	2526	3	0	1	0
AGCGCT	6	0	0	0	0	0	0	0	0
AAGAG	6	3296	155	2416	108560	221	16	156	5
ACGTG	6	5099	355	4191	99075	151	20	92	9
TGGCC	6	967	63	815	20585	21	2	15	1
AAAAAT	6	775	53	761	14616	5	0	1	0
ATT	6	29823	828	18751	1518123	3174	160	1759	36
ATAGCG	6	44	6	38	1482	1	0	0	0
AGCGGG	6	215	16	213	6246	8	2	2	0
AATCAT	6	604	20	587	14868	13	0	5	0
ATCTT	6	701	49	685	13005	4	1	4	0
AGCCCT	6	0	0	0	0	0	0	0	0
AGCG	6	75	8	73	1968	0	0	0	0
ACTCG	6	583	54	491	14095	22	0	20	0
AAGACG	6	256	25	256	6918	5	0	2	0
AATC	6	1014	53	966	35488	34	1	15	0
TCGCCC	6	157	12	134	5418	9	0	4	0
AAGGGT	6	141	21	108	4302	3	0	0	0
ACGGCG	6	218	9	212	5142	6	0	1	0
TCGTGG	6	382	23	290	9360	12	1	4	0
AACTGG	6	119	10	119	2394	1	0	0	0
AGTGCG	6	244	14	230	12642	22	1	4	0
AATTGC	6	76	4	72	1506	4	1	0	0
ACTCC	6	1734	125	1244	40085	66	7	47	3
ACGGGC	6	126	5	112	2922	7	0	3	0
ATCCTT	6	30	0	30	600	0	0	0	0
AAGCTG	6	166	8	160	3312	2	0	0	0
ACCG	6	818	27	753	30176	69	3	24	0
AGAGC	6	2408	148	1543	56750	71	10	59	5
AATGCC	6	58	6	58	1044	0	0	0	0
AATTCG	6	26	0	24	468	0	0	0	0
AATTGG	6	86	3	86	1548	0	0	0	0
ATATTT	6	630	28	594	12222	11	2	5	0
AATATC	6	239	14	233	5118	1	0	0	0
AGGTGC	6	255	21	232	5202	6	0	0	0
AAATCT	6	36	7	34	720	2	1	0	0
ATCTAG	6	102	12	96	2784	4	2	1	1
ACCTCG	6	118	6	114	2532	0	0	0	0
AAAGGG	6	113	3	112	2172	0	0	1	0
AAAGAG	6	3965	129	3026	149952	195	11	48	1
TTTCGC	6	70	10	66	1896	0	0	0	0
ATGGTC	6	87	3	83	1794	0	0	0	0
AAATCG	6	36	4	36	744	0	0	0	0
ACGTGG	6	130	9	106	3462	7	0	2	0
AGTGC	6	6067	183	3486	164175	319	10	392	3
AAGTTC	6	90	4	90	1716	0	0	0	0
ATTACT	6	628	41	622	12432	5	0	2	0
TTGTGG	6	513	41	431	11940	11	1	6	0
TTGGTG	6	1536	81	1128	41742	42	1	18	0
AATAAC	6	978	23	857	29586	30	2	9	0
AACGGT	6	291	16	170	7992	10	0	5	0
AACCGT	6	86	5	76	1710	3	0	1	0
AAAAG	6	3899	249	3470	75220	103	5	69	2
ACCTCC	6	251	22	227	4866	12	2	3	1
AAACAT	6	230	17	224	5190	5	1	1	0
AACAAG	6	566	16	429	17766	24	1	10	0
AGTCCC	6	492	30	354	11370	21	1	7	0
ACACAG	6	8524	367	5719	265824	314	17	118	2
ACTTTT	6	118	4	116	2400	2	0	0	0
AGCGC	6	271	22	269	4540	6	0	7	0
AGGGTC	6	250	19	210	5208	4	0	1	0
AATTTT	6	192	10	192	3660	5	0	2	0
AACGGG	6	77	8	71	2058	2	0	0	0
TCCCC	6	3691	294	3651	57235	61	5	25	1
ATGGG	6	648	60	607	12245	14	1	8	0
CCCCCG	6	1172	110	1172	21624	31	4	9	1
TGCC	6	3986	106	3437	192532	306	19	122	6
AATT	6	92	4	92	2648	5	0	2	0
AACACT	6	224	19	214	5712	2	0	1	0
ATTTTC	6	178	19	178	3474	0	0	0	0
TCTG	6	40285	1006	30265	2349144	3016	179	1182	49
TCCGCC	6	248	18	240	5214	4	0	1	0
ACTGCT	6	412	21	358	11424	15	1	3	0
ATGGTT	6	80	6	80	1584	2	0	0	0
AATTAT	6	116	6	116	2196	0	0	0	0
AAGTTG	6	208	8	206	3828	2	0	1	0
TCTGCC	6	678	42	569	19896	18	1	8	0
ATGTCC	6	132	10	128	2898	4	0	2	0
AAAAAC	6	1443	113	1431	27390	13	1	2	0
AAGCAT	6	123	10	113	3252	5	0	1	0
ACTACG	6	113	6	109	2520	1	0	0	0
TTTGG	6	1573	108	1461	32205	51	2	28	1
ACGGG	6	2627	128	2022	71600	137	16	67	4
AGAGTC	6	1199	81	836	26964	24	1	12	0
AAGTCG	6	66	3	66	1440	3	0	1	0
ACTTGG	6	82	12	80	1584	1	0	0	0
TCG	6	2961	176	2653	105984	197	17	120	5
AGCTG	6	3805	226	2543	84415	124	8	89	1
ACCAGT	6	833	52	483	22260	32	2	11	0
AGCTCG	6	8	0	8	144	0	0	0	0
AATG	6	3786	178	3518	163476	260	22	100	6
ATAC	6	55707	1278	36679	3181156	5274	276	2436	72
ATGTTG	6	442	26	408	11178	11	0	2	0
TTGCGC	6	4	0	4	72	0	0	0	0
ATTACG	6	88	7	86	1896	0	0	0	0
AATCGC	6	58	1	58	1236	0	0	0	0
ATATT	6	4581	180	3196	93785	130	9	153	4
TGCGGC	6	314	22	310	7068	4	0	1	0
ATCTGC	6	120	8	116	3138	6	0	1	0
AATATT	6	130	5	130	2640	3	0	2	0
CG	6	23495	1441	23206	348682	363	32	743	13
AAAACG	6	82	5	82	1536	0	0	0	0
ATAGAG	6	2784	44	2089	189684	284	7	70	1
AACT	6	514	24	432	26524	40	4	13	1
TCGCGC	6	48	2	46	864	1	0	0	0
ACGTTT	6	60	4	60	1080	1	0	0	0
ACTGG	6	3407	196	2267	88930	150	7	136	1
ACTTTC	6	50	2	50	1536	0	0	1	0
AACTGT	6	514	36	410	9786	7	0	2	0
ACAGCT	6	322	25	301	6534	2	0	1	0
ACACCT	6	344	28	322	8910	9	1	3	0
TCGTG	6	3784	322	2794	82240	131	15	81	5
ACCCGT	6	56	0	48	1524	5	0	4	0
ATTAC	6	2450	186	2190	44815	42	5	26	2
ATCGCC	6	330	22	276	7458	3	1	1	0
AACTCC	6	153	16	152	3318	7	0	3	0
ATTGTC	6	382	17	370	8058	11	0	4	0
AAGGCT	6	34	2	34	672	1	0	0	0
TTGGCG	6	20	0	18	426	1	0	0	0
AAAC	6	1718	112	1654	53456	42	5	10	1
AATCCC	6	112	8	106	2508	3	0	1	0
TGC	6	14245	899	12939	413367	581	44	261	12
ATATTC	6	473	49	455	10182	5	1	0	0
ATATCC	6	264	31	244	5928	4	0	1	0
AACAGT	6	412	6	296	8634	8	0	4	0
AAGCT	6	718	47	643	12670	17	2	11	1
ACGCGT	6	0	0	0	0	0	0	0	0
TGCG	6	20774	716	18917	916760	1303	75	434	21
AATTAG	6	60	3	60	1296	3	0	1	0
ACTCGG	6	177	10	169	4026	0	0	1	0
ATCAGC	6	924	43	770	21282	23	4	18	2
ATATCG	6	80	5	80	1584	3	0	1	0
ACTCCC	6	199	9	162	4518	1	0	1	0
ACGGTC	6	492	42	377	10998	11	2	4	0
AAACAG	6	417	16	374	11502	14	1	1	0
ACTCGT	6	40	2	38	1086	1	1	0	0
ATGCAC	6	1346	66	1268	37416	39	4	12	2
TCC	6	2640	151	2463	59454	89	4	39	2
TGGGGC	6	92	6	92	1764	1	0	0	0
ACCTGT	6	614	30	427	13320	13	0	11	0
AACCCT	6	233	3	184	6630	12	0	2	0
AAAGAT	6	202	6	184	6024	4	1	0	0
ATCGAG	6	91	4	85	2232	2	0	0	0
AAAGGT	6	102	6	78	2076	0	0	0	0
AAGTAT	6	52	8	52	1260	0	0	0	0
AAAG	6	1980	92	1825	69612	61	8	19	2
ACAGTG	6	1829	100	1353	46644	47	2	15	0
ATCCCG	6	109	2	97	2976	2	0	0	0
AATCGG	6	108	0	62	2424	0	0	0	0
AAGAGC	6	450	34	382	17736	24	2	6	0
TCGCTG	6	254	13	218	7962	5	0	4	0
AAGCCT	6	0	0	0	0	0	0	0	0
ATTCAC	6	262	25	262	5322	2	0	2	0
AGGCCT	6	0	0	0	0	0	0	0	0
AAGCTC	6	36	3	36	732	1	0	0	0
TTGCCG	6	117	8	117	2586	1	0	0	0
AATAGC	6	214	10	188	4632	5	0	2	0
TGCGCG	6	1748	60	1678	42414	43	4	10	1
AACGAG	6	260	23	234	8298	11	0	6	0
AGCTCT	6	201	0	144	11460	20	0	8	0
ATCGGT	6	181	10	144	4128	2	0	1	0
ACTGCG	6	537	30	348	14406	23	3	17	1
TGTGCG	6	28221	1465	25250	835740	1168	81	287	22
TTTGGC	6	52	8	52	936	2	2	1	1
AAAATC	6	120	9	116	2304	3	0	1	0
ACCGTC	6	1155	72	852	29376	31	3	12	1
AAAAAG	6	1249	55	1145	24672	24	1	8	0
AATGGT	6	414	26	359	8892	6	1	1	0
AAATGG	6	170	13	168	3300	6	1	1	0
ACTTAG	6	44	4	44	1116	0	0	0	0
TTTGCG	6	120	10	118	2484	1	0	0	0
TTCGCG	6	34	0	34	612	0	0	0	0
AC	6	636340	26465	416220	23139336	69117	5272	51155	2263
AGTG	6	4179	151	3608	199428	269	17	100	4
AATGGC	6	187	12	185	3924	1	0	0	0
AATTTC	6	234	29	228	4770	1	0	0	0
AACGCT	6	54	0	54	972	0	0	0	0
AAGTGT	6	278	20	233	6234	9	1	3	0
TCGGG	6	1073	61	980	20645	23	1	11	0
AACCAG	6	150	6	116	3360	8	0	6	0
TTGCG	6	608	64	542	11705	10	0	6	0
AACAC	6	4754	378	4012	88020	110	12	83	3
ATAGGG	6	107	10	101	2928	2	0	0	0
ATGCGC	6	46	0	46	828	0	0	0	0
TTCCGC	6	22	2	22	396	0	0	0	0
ATTCG	6	293	21	283	4700	4	0	2	0
AAGGTC	6	6252	453	6174	112824	48	4	14	1
AAACTT	6	142	10	142	2832	1	0	0	0
AGTTTG	6	66	4	66	1248	3	0	1	0
ATACCC	6	128	2	120	3234	4	2	2	1
TTTCG	6	472	29	454	8730	6	0	7	0
AATTG	6	1146	89	1124	19435	14	2	5	0
AATAC	6	2854	178	2471	56480	91	5	66	2
ACCGGC	6	688	39	609	17406	21	2	6	0
AATCAC	6	424	41	381	8772	9	0	1	0
TTCGG	6	587	38	502	12760	31	1	13	0
AAAGTC	6	176	10	176	4032	8	0	2	0
TCTCG	6	1582	101	1289	46715	80	4	56	2
AATAAG	6	881	18	672	25482	25	3	7	1
ATCAC	6	5918	419	4404	104575	106	15	83	5
TTCCTG	6	124	8	120	2826	8	0	5	0
CCGGG	6	1338	90	1298	21360	20	6	8	2
ATCT	6	25791	387	17856	2009940	3592	115	1427	31
ACGTGC	6	142	7	142	2772	1	0	0	0
ACTCT	6	626	24	448	16535	30	0	29	0
AAAGG	6	593	51	559	11290	15	1	18	0
ATCGTG	6	170	3	156	4854	5	0	1	0
AAGTC	6	1019	59	879	17895	24	0	12	0
AACCT	6	68719	1408	39761	4360945	7373	153	2598	39
TCGGC	6	568	36	494	11875	17	1	9	0
TCGCG	6	301	29	291	5285	0	0	4	0
AAAGCT	6	48	0	42	864	0	0	0	0
AGTCCT	6	106	4	106	2040	2	0	1	0
ATGTTC	6	255	17	245	6420	4	1	2	0
ATAGTC	6	486	28	408	10716	15	0	4	0
AATCCG	6	14	2	14	252	0	0	0	0
ACTGT	6	19087	542	8614	633640	1364	57	1370	18
ATGC	6	996	26	990	29392	30	0	28	0
TCGGGC	6	54	0	52	1134	1	0	0	0
ATCAGT	6	1264	101	822	25284	14	3	8	1
ACC	6	3807	237	3571	82275	148	13	92	5
AGCTCC	6	446	30	426	9996	10	1	4	0
AAGGC	6	649	65	549	14365	15	3	13	1
TGTGGG	6	7359	498	6563	167538	214	16	61	1
TTCCCC	6	54	10	54	1020	2	0	1	0
AATGCT	6	108	10	92	2124	0	0	0	0
AAGGAG	6	615	32	460	26232	51	7	23	3
TCCTCG	6	265	29	257	5694	5	1	1	0
AAATG	6	2098	146	2041	35325	33	2	22	0
AACTCG	6	32	0	32	624	0	0	0	0
ACTTCT	6	166	15	158	3534	3	1	0	0
TTCCG	6	852	75	767	20490	30	4	14	1
TTTGTC	6	772	28	609	33090	38	1	16	0
ACTTT	6	617	31	511	11485	11	1	9	0
AAAAGG	6	61	4	55	1530	0	0	1	0
AACAG	6	3503	216	3065	77150	104	13	66	5
AGCT	6	34	0	34	916	1	0	1	0
AGGGC	6	2579	132	2127	55140	117	5	60	2
TGCTGG	6	1767	149	1614	39210	24	3	10	1
AACAT	6	2390	112	2039	47380	64	7	40	2
ACGTT	5	1702	118	1552	29895	22	3	18	1
TCCGGC	5	1360	78	1201	34212	39	4	11	0
TTTCCG	5	68	9	66	1308	1	0	0	0
AGAGTT	5	86	4	82	1686	3	2	1	1
AGCGT	5	183	13	181	3280	2	0	1	0
ATAGAC	5	677	19	533	18912	21	0	11	0
ATGGC	5	856	69	823	16195	19	4	13	2
TTGG	5	646	43	564	25944	37	3	16	1
ACCTTC	5	161	3	122	4242	6	0	1	0
AAAGC	5	876	85	836	14250	13	1	4	0
ATACG	5	598	57	540	12800	22	4	16	2
AAATGC	5	306	20	294	6264	6	1	3	0
AGGCGC	5	44	7	44	936	1	0	0	0
ATATC	5	3825	202	3269	79690	98	2	73	0
ACTG	5	6749	317	5357	314872	451	22	183	6
ACTTC	5	1154	100	990	20690	22	3	13	1
ACCGCC	5	634	29	610	12504	10	0	1	0
AACCCC	5	20	2	20	408	6	0	3	0
AACTC	5	1150	96	817	21165	25	2	17	1
AGGGGC	5	82	8	82	1560	3	1	0	0
TGGCCG	5	269	12	242	5808	5	1	3	0
ATCACC	5	1849	82	1519	44562	56	4	14	1
ATGGCT	5	205	20	193	4770	8	3	1	0
AACGAT	5	274	13	262	5826	6	0	1	0
ATACTC	5	178	15	150	6354	8	0	0	0
AGGGGT	5	20	2	18	396	0	0	0	0
ATCATG	5	254	4	246	5418	6	0	1	0
ATCGC	5	231	23	213	4055	7	1	4	0
ACCCGC	5	473	19	450	11202	8	1	1	0
AAATC	5	1151	94	1140	19285	25	6	15	3
ACAGCC	5	782	39	663	20340	24	0	10	0
ACAGTC	5	3919	252	2421	89922	78	8	48	1
TTCGTG	5	185	18	165	5172	2	0	1	0
AAACCT	5	58	2	56	1566	1	0	0	0
TGGG	5	8	0	8	224	0	0	0	0
ATTCGT	5	88	3	78	2136	1	0	0	0
ATTAG	5	505	34	437	9620	13	2	7	1
AGGTC	5	30224	2350	25748	531855	557	67	306	22
TCTCCC	5	3166	192	2872	71286	99	5	26	0
ATGTAC	5	191	12	179	4200	8	0	1	0
AAAACT	5	90	8	88	1668	0	0	0	0
AATAG	5	785	44	691	18650	21	4	16	2
CGG	5	26362	1900	26026	576441	517	55	191	21
ACCCCG	5	176	10	172	3450	3	0	0	0
ATGGGC	5	44	2	44	900	0	0	0	0
AAGCG	5	197	18	195	2955	2	0	2	0
ATACAG	5	1130	42	838	38970	53	1	19	0
ATACC	5	2988	208	2044	65900	103	14	78	6
AAGGCG	5	65	6	63	1476	2	1	0	0
ATATGC	5	228	23	228	4392	4	0	1	0
TCTGG	5	4112	282	2737	91895	130	15	86	6
AAGATG	5	341	22	323	7506	5	0	1	0
ACGTGT	5	384	36	331	9096	13	3	4	0
TCCTG	5	6498	378	4263	154300	234	9	156	2
AATCTT	5	116	10	116	2244	1	0	0	0
TTCCC	5	386	17	374	6110	3	0	6	0
AGGCT	5	697	56	637	22275	32	3	11	1
ATTCC	5	875	68	694	15735	13	0	21	0
TTC	5	4823	206	3690	237879	482	33	276	11
TTTTGC	5	157	7	151	3120	0	0	0	0
ATGGCC	5	60	2	60	1320	0	0	0	0
ATCCGT	5	126	6	90	2664	2	0	3	0
AAGAGT	5	292	4	200	11154	18	0	8	0
ACTTGT	5	110	4	106	2100	3	1	0	0
AGTTGC	5	204	20	202	3984	2	0	1	0
ACGT	5	98	3	98	3168	2	1	2	0
TGGCG	5	609	38	555	11940	14	0	13	0
ACGCTG	5	165	10	150	3690	10	1	2	0
ATTCTC	5	146	6	120	5700	6	0	0	0
ATGCGG	5	46	8	46	1230	3	2	0	0
ATCCGG	5	18	0	18	324	0	0	0	0
TGTGG	5	6343	405	4542	135090	208	27	155	8
CCCG	5	2	0	2	48	0	0	0	0
AAGC	5	107	4	101	3720	1	0	0	0
AGT	5	14861	427	10041	796458	1636	104	1056	35
AGGG	5	46	4	46	1224	2	2	1	1
TTGTCG	5	261	21	190	8106	10	0	3	0
TTCCGG	5	79	7	79	1890	2	2	1	1
ATTGAC	5	276	28	260	5604	4	0	1	0
ACGGC	5	2678	165	2099	59630	94	8	68	1
AACTTT	5	138	9	128	2520	0	0	0	0
TGGGCC	5	16	4	14	372	1	1	0	0
AGTCT	5	1057	68	894	28630	38	6	24	1
AAAT	5	3925	226	3735	124172	131	9	45	3
TGCCGC	5	808	50	704	16524	14	2	6	0
TCCCCC	5	759	63	745	13866	11	1	2	0
AACGTT	5	62	7	62	1128	0	0	0	0
ATTGGT	5	368	41	294	8394	7	3	3	0
CGGGG	5	1397	94	1388	21945	29	1	12	0
CCCGCG	5	103	6	103	1914	1	1	0	0
TC	5	277818	11051	184993	8881148	30694	2444	21819	1036
TTGGG	5	264	17	252	4400	2	0	2	0
AGGCTC	5	93	4	64	2190	0	0	0	0
ACAGGC	5	543	32	478	15336	16	5	4	2
AGTTCT	5	118	5	118	2328	3	0	0	0
AGGCG	5	785	79	707	15550	18	3	12	1
AAGT	5	280	20	260	9320	12	1	3	0
ATGCGT	5	357	17	331	9042	7	0	3	0
AGAGTG	5	1860	69	1465	81648	74	4	27	0
TCCG	5	2906	112	2530	130892	187	9	105	2
AACTG	5	3660	269	3079	68645	102	12	94	5
AAATT	5	1337	97	1198	21710	15	3	7	1
AAATTC	4	198	18	188	4140	3	1	1	0
ATCCTC	4	510	40	401	14454	14	2	2	0
AGGTCC	4	83	2	70	2112	5	0	4	0
AGGCGT	4	14	0	14	300	0	0	0	0
TCTCGC	4	3734	96	3046	245502	350	5	64	1
ATCTTG	4	176	8	176	3192	0	0	0	0
AAGCTT	4	22	4	22	396	0	0	0	0
ATCGGC	4	93	9	93	1818	2	1	0	0
AATGAT	4	1479	46	1404	35916	42	2	15	1
ATCCAG	4	168	15	160	3618	3	1	1	0
ACCCTC	4	302	19	262	7662	10	1	4	0
AGTCGG	4	3869	349	2862	93060	131	21	28	1
ATATCT	4	2729	61	2082	136644	241	2	56	0
AACCGC	4	8	2	8	180	0	0	0	0
AGCCC	4	863	52	799	16455	22	3	17	1
TCCTGC	4	634	34	539	13872	11	2	1	1
AAGCGT	4	16	2	16	384	0	0	0	0
AGGT	4	1244	36	987	65656	93	6	42	2
AATCTG	4	228	7	182	5058	2	0	3	0
TTGGGC	4	22	3	22	396	0	0	0	0
TTGGTC	4	142	17	132	4710	5	2	0	0
AGCC	4	2197	68	1878	130304	240	9	93	2
AAACTG	4	138	16	138	2604	0	0	0	0
ACTCCT	4	118	6	99	4308	4	0	1	0
ATTAGG	4	48	11	48	876	1	0	0	0
ACGCTC	4	107	6	99	2790	3	0	1	0
AAGCAC	4	430	32	404	11322	9	0	1	0
TCTGCG	4	345	14	280	9576	11	2	4	1
ACAGGG	4	823	59	686	23184	33	4	7	1
ATAGCT	4	92	4	68	1824	1	0	0	0
CCCCGG	4	243	21	241	4896	9	1	1	0
AGCTGC	4	102	10	102	1872	0	0	0	0
ATGG	4	5543	143	4488	337188	556	28	218	8
ATTTGG	3	114	8	114	2424	0	0	0	0
AATGTT	3	300	31	298	6114	7	0	3	0
ATTGAG	3	211	16	209	4218	6	0	1	0
ATTAGT	3	457	18	436	10422	10	0	1	0
ACGGGG	3	170	20	160	3384	3	2	1	1
AGTGCT	3	112	6	104	2424	5	0	1	0
TCTCTG	3	16063	306	10993	921102	997	44	316	9
CCGG	3	42	2	42	1048	0	0	0	0
AGTGCC	3	421	27	295	9570	21	0	17	0
TTGCTG	3	1479	96	1170	37932	48	4	10	0
ACCGGT	2	122	8	110	2208	0	0	0	0
CCCGGG	2	2	0	2	36	0	0	0	0
ATGAGC	2	139	6	125	8832	20	1	3	0
AGTGTG	2	1232	52	1041	37002	40	4	12	1
