# Supplementary material for: Microsatellite loci discovery from next-generation sequencing data and loci characterization in the epizoic barnacle Chelonibia testudinaria (Linnaeus, 1758)
Source: PeerJ. 2016 May 17;4:e2019. doi: 10.7717/peerj.2019 (PMC4878368; doi:10.7717/peerj.2019)
Supplement: Supplemental Information 3 [file peerj-04-2019-s003.r]

# genome coverage

setwd("/Users/christineewers/Dropbox/Chelonibia/1.5_Chelonibia_structure/Data_files/singleCopyGene_coverage")

acc <- scan("nuccore_result.txt", what="integer")

cl <- c("no.nuc", "no.seq", "per.ident.sites", "per.pair.identity", "max.seq.length", "mean.cov", "min.seq.length", "acc.ID", "seq.length")

cov <- 0
for(i in 1:length(acc)) {
  cov[i] <- read.table(acc[i], sep=",", header=F)[1,6]
}

summary(cov)
hist(cov, breaks=10)

genome.size <- 6.2/cov
hist(genome.size)
mean(genome.size)
summary(genome.size)
