# Supplementary material for: Microsatellite loci discovery from next-generation sequencing data and loci characterization in the epizoic barnacle Chelonibia testudinaria (Linnaeus, 1758)
Source: PeerJ. 2016 May 17;4:e2019. doi: 10.7717/peerj.2019 (PMC4878368; doi:10.7717/peerj.2019)
Supplement: Supplemental Information 5 [file peerj-04-2019-s005.r]

# Marker characterization

setwd("/Users/christineewers/Dropbox/Chelonibia/1.5_Microsat_development/Data_files")


### table S1: locus information ####

Locus <- c("Ctest2", "Ctest7", "Ctest9", "Ctest10", "Ctest11", "Ctest12", "Ctest16", "Ctest18", "Ctest31", "Ctest32", "Ctest36", "Ctest47")
F_primer_sequence <- c("ACACACATCACTGGACTCG", "GTTATCCGTCATTCCATCC", "AACAGATGTGACATTGATGC","ATACGCACAAACTCACACC","GTGTCCACCTTTATGTCTGG","AACTGGTGGACAGTCTGG","TCAGGTACAGCATTATCGC","TTCATGAATCACTTCCTGG","GTACGCCGAAAGTAAAGC","AGAAATCCATAATCGTCTGG","AGATATTGGTGGAACGAGC","GTTGACACGATGACATAACG")
R_primer_sequence <- c("CAGTAAGCAGCTCTGTTCG", "GACGTAACCACCTTGTCG", "TTGTACTGTCCTTGTAACGC","TGTCCTCTTACAGAGATCGG","AGTTGAAAATACGCACGC","CATCTTTATGAGTAGCGAGG","CAAGGACCATCAATTACCC","GTAATCAAATAAGGCGATGC","AGCTCTGACAAAGTTATGCC","ATAACGACGTAATCAGCACC","CACAACATACTCAACGAACG","ACAATTCCAGCTCTGTTAGC")
Multiplex_rxn <- c("BB", "AA","BB","BB","CC","AA","CC","AA","DD","CC","DD","DD")
Dye <- c("NED", "6-FAM", "6-FAM", "HEX", "HEX", "HEX", "6-FAM", "NED", "6-FAM", "NED", "HEX", "NED")

markers <- data.frame(Locus, F_primer_sequence, R_primer_sequence, Dye, Multiplex_rxn)
markers
write.table(markers, "/Users/christineewers/Dropbox/Chelonibia/1.5_Microsat_development/MS/table1_locus_info.csv", sep=",")


### make genind object with all potentially important information as pop slots ####

sap <- read.table("sap.csv", head=T)
pac <- read.table("pac.csv", head=T)

#colnames(sap)
genotypes <- as.data.frame(sap[,c(43:53)]) 
#head(genotypes)
rownames(genotypes) <- sap[,1]

library(adegenet)
s <- df2genind(genotypes, ncode=3, ploidy=2, type="codom", pop=rep("Sap", times=nrow(sap)))
sumS <- summary(s)
s@other$year <- sap$year

genoPac <- as.data.frame(pac[,c(43:53)])
rownames(genoPac) <- pac[,1]
genoPac <- genoPac[!rowSums(is.na(genoPac)) == 11,]
p <- df2genind(genoPac, ncode=3, ploidy=2, type="codom", pop=pac$state)

geno2 <- rbind(genoPac, genotypes)
all <- df2genind(geno2, ncode=3, ploidy=2, type="codom")
pop(all) <- c(rep("Pac", times=nrow(genoPac)), rep("Sap", times=nrow(genotypes)))

#mAP = all


### HWE ####

library(pegas)
sl <- genind2loci(s)
HWE.table <- hw.test(sl, B=1000)
HWE.table
#            chi^2  df  Pr(chi^2 >) Pr.exact
#loc7    787.71773 253 0.000000e+00    0.039
#loc9    492.72480  28 0.000000e+00    0.037
#loc10   384.96101  28 0.000000e+00    0.006
#loc11  4503.47720 630 0.000000e+00    0.119
#loc12   479.10266 435 7.079422e-02    0.028
#loc16    38.49817   6 8.975667e-07    0.004
#loc18   454.74979  36 0.000000e+00    0.074
#loc31 38361.69613  55 0.000000e+00    0.000
#loc32    55.54200   6 3.602575e-10    0.418
#loc36  1093.35273 465 0.000000e+00    0.000
#loc47  1141.67978  66 0.000000e+00    0.079

# this is what I got with the function HWE.test.genind, which no longer exists
# P1=Blue, P2=Horse, P3=Logger
#      locus16  locus11   locus32   locus7   locus12   locus18   locus9   locus10   locus31   locus36   locus47
#P1    0.3155    0.1850     0.462    5e-04    0.0215    0.0005   0.0005    0.0570     5e-04     5e-04     0.242
#P2    0.0595    0.0010     0.003    5e-04    0.0005    0.0005   0.0005    0.2485     5e-04     5e-04     0.067
#P3    0.2335    0.0055     0.147    5e-04    0.0005    0.0075   0.0085    1.0000     1e-03     5e-04     0.369


### Null alleles ####

# Brookfield
# p(null allele) = (Hexp - Hobs) / (Hexp +1)

s.null <- (sumS$Hexp - sumS$Hobs) / (sumS$Hexp + 1)
s.null[s.null < 0] <- 0


### informativeness = allelic richness ####

library(PopGenReport)

richS <- allel.rich(s)
str(richS)
richS$mean.richness #14.37431 
richS$sum.richness #158.1174

# From the description:
# To account for differences in sample sizes and genotyping success, rarefication is used in the calculation.
# Allelic richness was calculated using the methods of Mousadik and Petit (1996) which are in turn based upon the work of Hurlbert (1971).


### genotyping error ####

dif <- read.table("genotyping_error.csv", sep=",", head=T)

# unproblematic cases: cases without genotyping error divided by all cases (minus cases without information = NA)
# genoyping error: 1 - unproblematic cases
dif <- as.data.frame(dif)
nrow(dif) #81
error <- c(
  1-nrow(subset(dif, locus7...1 == 0 | locus7...2 == 0))/(nrow(dif)-nrow(subset(dif, is.na(locus7...1)))),
  1-nrow(subset(dif, locus9...1 == 0 | locus9...2 == 0))/(nrow(dif)-nrow(subset(dif, is.na(locus9...1)))),
  1-nrow(subset(dif, locus10...1 == 0 | locus10...2 == 0))/(nrow(dif)-nrow(subset(dif, is.na(locus10...1)))),
  1-nrow(subset(dif, locus11...1 == 0 | locus11...2 == 0))/(nrow(dif)-nrow(subset(dif, is.na(locus11...1)))),
  1-nrow(subset(dif, locus12...1 == 0 | locus12...2 == 0))/(nrow(dif)-nrow(subset(dif, is.na(locus12...1)))),
  1-nrow(subset(dif, locus16...1 == 0 | locus16...2 == 0))/(nrow(dif)-nrow(subset(dif, is.na(locus16...1)))),
  1-nrow(subset(dif, locus18...1 == 0 | locus18...2 == 0))/(nrow(dif)-nrow(subset(dif, is.na(locus18...1)))),
  1-nrow(subset(dif, locus31...1 == 0 | locus31...2 == 0))/(nrow(dif)-nrow(subset(dif, is.na(locus31...1)))),
  1-nrow(subset(dif, locus32...1 == 0 | locus32...2 == 0))/(nrow(dif)-nrow(subset(dif, is.na(locus32...1)))),
  1-nrow(subset(dif, locus36...1 == 0 | locus36...2 == 0))/(nrow(dif)-nrow(subset(dif, is.na(locus36...1)))),
  1-nrow(subset(dif, locus47...1 == 0 | locus47...2 == 0))/(nrow(dif)-nrow(subset(dif, is.na(locus47...1)))))

error


### Pacific samples ####

# heterozygosity
sumP <- summary(p)

# allelic richness
richP <- allel.rich(p)
sumP$Hexp
sumS$Hexp

# null alleles
p.null <- (sumP$Hexp - sumP$Hobs) / (sumP$Hexp + 1)
p.null[p.null < 0] <- 0

# HWE
pl <- genind2loci(p)
HWE.table.pac <- hw.test(pl, B=1000)
HWE.table.pac


### table: locus characterization ####

kmer <- c(4, 4, 2, 2, 4, 4, 5, 4, 4, 4, 5)
range.min <- sapply(s@all.names, min)
range.max <- sapply(s@all.names, max)


# locus name | kmer | range | number alleles | Hobs | Hexp | p-value of HWE
options(digits=3)
table2 <- data.frame(Locus = c("Ctest7", "Ctest9", "Ctest10", "Ctest11", "Ctest12", "Ctest16", "Ctest18", "Ctest31", "Ctest32", "Ctest36", "Ctest47"), 
          Kmer = kmer, n = richS$pop.sizes[,1]/2, Range_min = sapply(s@all.names, min), 
          Range_max = sapply(s@all.names, max), Number_alleles = sumS$loc.nall, Hobs = sumS$Hobs, Hexp = sumS$Hexp, 
          HWE_p = HWE.table[,4], Allelic_richness = richS$all.richness[,1], Genotyping_error_rate = error, Percent_null_alleles = s.null*100)
table2
write.table(table2, "/Users/christineewers/Dropbox/Chelonibia/1.5_Microsat_development/MS/table2_Sapelo_char.csv", row.names=F)

# Pacific samples
table3 <- data.frame(Locus = c("Ctest7", "Ctest9", "Ctest10", "Ctest11", "Ctest12", "Ctest16", "Ctest18", "Ctest31", "Ctest32", "Ctest36", "Ctest47"), n = richP$pop.sizes[,1]/2,
                     Range_min = sapply(p@all.names, min), Range_max = sapply(p@all.names, max), Number_alleles = sumP$loc.nall, Hobs = sumP$Hobs, Hexp = sumP$Hexp, 
                     HWE_p = HWE.table.pac[,4], Allelic_richness = richP$all.richness[,1], Percent_null_alleles = p.null*100)
table3
write.table(table3, "/Users/christineewers/Dropbox/Chelonibia/1.5_Microsat_development/MS/table3_Pac_char.csv", row.names=F)


### plot allele freq ####

#plot genotype in adegenet manual
a1 <- colSums(p@tab, na.rm=T)
par(mfcol=c(3,4))
par(mar=c(5,5,1,1))
for (i in 1:11) {
  barplot(a1[p@loc.fac == p@loc.names[i]])
}


### dryad table  ####

both <- rbind(sap, pac)
colnames(sap)
aux <- both[,c(1, 3, 43:53)]
colnames(aux) <- c("ID", "Date", "Ctest7" , "Ctest9" , "Ctest10" ,"Ctest11", "Ctest12", "Ctest16", "Ctest18", "Ctest31",
                "Ctest32", "Ctest36", "Ctest47")
levels(aux$Date) <- c("05/01/2014", "04/21/2012", "05/24/2013", "06/01/2012" ,"06/02/2012", "06/21/2013","11/09/2012")
aux$Date[is.na(aux$Date)] <- "05/01/2014"
aux

write.table(aux, "/Users/christineewers/Dropbox/Chelonibia/1.5_Microsat_development/MS/Dryad_genotypes.csv", row.names=F)
